# Supplementary material for: Associations between Long-Term Dietary Coenzyme Q10 Intake and New-Onset Hypertension in Adults: Insights from a Nationwide Prospective Cohort Study
Source: Nutrients. 2024 Jul 31;16(15):2478. doi: 10.3390/nu16152478 (PMC11313835; doi:10.3390/nu16152478)
Supplement: Supplementary file 1 [file nutrients-16-02478-s001.zip]

Archive with 1 entries (1 files):
- nutrients-3104461-supplementary.pdf
